# Supplementary material for: Manganese Complexes Bearing Bulky DAB Ligands as Efficient Catalysts for the Solvent-Free Hydroboration of Ketones
Source: Int J Mol Sci. 2025 Oct 28;26(21):10454. doi: 10.3390/ijms262110454 (PMC12607417; doi:10.3390/ijms262110454)
Supplement: Supplementary file 1 [file ijms-26-10454-s001.zip]

Archive with 1 entries (1 files):
- ijms-3939383-supplementary.pdf
